# Supplementary material for: Genome-wide identification and expression analysis of histone deacetylase and histone acetyltransferase genes in response to drought in poplars
Source: BMC Genomics. 2024 Jul 2;25:657. doi: 10.1186/s12864-024-10570-1 (PMC11218084; doi:10.1186/s12864-024-10570-1)
Supplement: Supplementary file 1 — Supplementary Material 1 [file 12864_2024_10570_MOESM1_ESM.xlsx]

## Sheet: Sheet1
Table S1. The sequence of all primers used in the article.
Name	Sequences (5'-3')
RT-18S-F	CGAAGACGATCAGATACCGTCCTA
RT-18S-R	TTTCTCATAAGGTGCTGGCGGAGT
RT-PtrSRT901-F	TGCTTTTGCACACACACTTCT
RT-PtrSRT901-R	ACGTGTTCGACTTGAACGGA
RT-PtrSRT902-F	ACCGTTGCCATTCATCGAGT
RT-PtrSRT902-R	GTGCATTCTGACCACAGCAC
RT-PtrHDT901-F	AAGCTTGTGTTGGGGACTCT
RT-PtrHDT901-R	TGTTGCCGAATCAGTAGCCC
RT-PtrHDT902-F	TGCGTCAAATGGCAACAACC
RT-PtrHDT902-R	GTGAGTGCGACTTCAGAGCA
RT-PtrHDT903-F	TGGCAAGAAGAGATCCGCAG
RT-PtrHDT903-R	GCGTTTTCCGAGCCAAATGA
RT-PtrHDA901-F	CATTGCAGCTCGTCATGCTC
RT-PtrHDA901-R	ACCTGAGCCTCCTGGTAGAG
RT-PtrHDA902-F	TTCTCTTCCGTCTGCTGCTC
RT-PtrHDA902-R	CATGGAAGCGGCAAAGATCG
RT-PtrHDA903-F	ATGTCTCTTTCCTCCGCAGC
RT-PtrHDA903-R	TCCAGGATTGCAAGCACGAT
RT-PtrHDA904-F	GAATTGCCTATTTCTATGATGGTGA
RT-PtrHDA904-R	CCACCGGCCCAATTTATAGC
RT-PtrHDA905-F	TGGCGTTAGATTCAGGGTGC
RT-PtrHDA905-R	TCCGATAGAATCCCTCCGCT
RT-PtrHDA906-F	GCGTGTGATACAAGCGGTTC
RT-PtrHDA906-R	CTCTTTAGAAGGACGGCGCA
RT-PtrHDA907-F	GCCTTGCTACTGCTGGGTTA
RT-PtrHDA907-R	CAGAGCCAGTGCCAGGATAG
RT-PtrHDA908-F	TCTACGAACCCACAATCGGC
RT-PtrHDA908-R	GCCACCAGCCCAATTCAAAG
RT-PtrHDA909-F	GGGCTGGTGGCTTACATCAT
RT-PtrHDA909-R	AGTTCTTCCCTTTCCCAACTCC
RT-PtrHDA910-F	TTGACCTCGATGCACACCAA
RT-PtrHDA910-R	CATTTTACCAGCAACCGCGA
RT-PtrHDA912-F	GAGGCTCAGGTGATATTGCCA
RT-PtrHDA912-R	CACAACGGCCACCACAGATA
RT-PtHAC1-F	GCCGCAACAGAATGGGAATC
RT-PtHAC1-R	CGAAGCTCAGGGTCAATGCT
RT-PtHAG1-F	AGAACGGCTCCACAACTCTG
RT-PtHAG1-R	CGTGGAGGCATTCCGTTAGT
RT-PtHAG5-F	GTCGCCTGGTTCCTCTTGTT
RT-PtHAG5-R	ATCTGACTGAGCCGCAAACG
RT-PtHAC3-F	TTGGGTTTGACTCAGGGGTG
RT-PtHAC3-R	TGGTTCCTAGATTAAATTCGTTGTT
RT-PtHAG6-F	AGCAAGGTTCAGTCAGGCAT
RT-PtHAG6-R	ACCATCCACGCAGTTCAAGA
RT-PtHAF1-F	TCTCTCGGGACCTGACACTG
RT-PtHAF1-R	AGAAGACCTGTTCCGAAGAAAGT
RT-PtHAG7-F	TGCGCTCACTTTTGAAGTCC
RT-PtHAG7-R	GCTCTGACTCTACCCTCTTCG
RT-PtHAC2-F	ATTCGCCTAAACCATTGCCAC
RT-PtHAC2-R	GTTTTGGACATAGACTGGGCA
RT-PtHAF2-F	GGTGGCTATGAGTCGGGAAG
RT-PtHAF2-R	GACGAACCCAACTTGTCAGC
RT-PtHAG2-F	GGCGATAAAAACGGAATGCCT
RT-PtHAG2-R	GCTGTCTCTCCAACGACACA
RT-PtHAG3-F	GCCAGCAGATTACCGTGATTAC
RT-PtHAG3-R	GCGTAGATGAGGACCAAGACA
RT-PtHAG4-F	GCCAGCAGATTACCGTGATTAC
RT-PtHAG4-R	GCGTAGATGAGGACCAAGACA
