# Supplementary material for: Genome-wide identification and expression analysis of histone deacetylase and histone acetyltransferase genes in response to drought in poplars
Source: BMC Genomics. 2024 Jul 2;25:657. doi: 10.1186/s12864-024-10570-1 (PMC11218084; doi:10.1186/s12864-024-10570-1)
Supplement: Supplementary file 2 — Supplementary Material 2 [file 12864_2024_10570_MOESM2_ESM.xlsx]

## Sheet: Sheet1
Table S2. Detailed information about motifs.
Motif	Motif Consensus(HDAC)
motif 1	KRVLYVDIDVHHGBGVEEAFYTTDRVMTVSFHK
motif 2	YTIRNVARCWCYETGVALGIEPDBKLPQNEYYEYFGPDYTLHVAPSNMEN
motif 3	FPGTGDIKEJGYGEGKGYALNIPLKDGIDDESYRYLFKPLIVKVMEVFKP
motif 4	GGSIGAAVKLNHGLCDIAVNWAGGLHHAKKCEASGFCYVNDIVLGILELL
motif 5	RRVCYFYDPEVGBYYYGQGHPMKPHRIRMTHNLIAHYGLHRRMEILRPFP
motif 6	QGRQLKRFNVGEDCPVFDGLFEFCQAYA
motif 7	NSPKKLEEIKKRLLENLSKLPHAPSVAFQETPPKTELPEAGEEQPDPDE
motif 8	VVLQCGADSLSGDPLGCFNLS
motif 9	LFVKFDEKKLVLGTLSPEKIPQLSFDLVFEKEFELSHNWKNGSVFFCGYQ
motif 10	HAECVRFMRSFNVPLLVLGGG
motif 11	JCRFHSDDYVEFLRSITPZTQ
motif 12	GFALVRPPGHHAEPKEAMGFCLFNNVAVAA
motif 13	MEFWGVEVKAGEPLKVEPKDFFMIHLSQAALGESKK
motif 14	NFSCKSCDRSFGSDGALKSHSQAKH
motif 15	CGGKILFFLEGGYNLDSISYS
motif 16	RWDPDSDMDVDEERKPLPGRVKREIVEAEPKELEGQKGSSEHARGFDAAI
motif 17	ENASGKALDAGPKQIDEPGVRVEQENVNK
motif 18	WRRFHRAEPSAAHFALVELEKAGRJDFIISQNVDGLHHR
motif 19	TGGASLPSAGPDGVK
motif 20	WNGEDFESDHDEDEKPEPGFF
Motif	Motif Consensus(HAT)
motif 1	EKLRTFVYHEILIGYLEYCKKRGFTSCKI
motif 2	WPFKEPVDKKDVPDYLDIIKDPMDLKTISDKVEKEZY
motif 3	NHYQYDTLRRAKHSSMMVLYHLHNPTFPA
motif 4	TICPMKEDFIMVHLQHCCSHCCELMVSGTRWVCKQCKNFQICDKCYEVE
motif 5	KGEDYILYCHPEIQKTPKSDKLREWYLVMLRKAAKENIVVDLTNLYDHFF
motif 6	FJEIFHEENYPEEFPYKSKVVLLFQKIEGVEVCLFGRYVQE
motif 7	LEKKKNDEETEEWWVQCDKCEAWQHQICALFNGRRNDGGQAEYTCPNCY
motif 8	CQLCALAKLYFEPPTIYYTCC
motif 9	LGAKDJPRTILSDIIEEHLFRELKQERSDRAKJKGKDI
motif 10	VMSKPHRCPHIATTGNICVYCPGGPDSDFEYSTQSYTGYEPTSMRAIRAR
motif 11	QVKGYGTRLMNHLKQHARDVDGLTHFLTYADNNAVGYFIKQGFTKEIYLE
motif 12	SLEATQYGKKRHHAAAAIKLQDHKLKLAPKGLSEVHRPKALWSPHDEZS
motif 13	REAKIEQENKTLKPEEAVSVKSDYSVNDGHITLLAYEEERP
motif 14	VKGLFRHGIQCKTRASGGCVLCKKMWYLLQLHARACKESECHVPRCRDLK
motif 15	FVTTCNICHLDIETGQGWRCEVCPDYDVCNSCYQKDGGMDHPHKLTNHP
motif 16	WYFSPFPPEYNDCLKLYFCEFCLNFMKRKEQLQRHMKKCDLKHPPGDEIY
motif 17	DDRQFRNQRKWPLRDRGAKRRPVPDGGCPGPDYTPVTKRRR
motif 18	GQRDSFLQLQQNSRZKQQEJWPRQLQSLSQLDGDEJEVGSZADSDLDSFW
motif 19	MDRCKSTPCPYPRCQHTRILIHHFKHCRDACCPVCIPVRKYLEAQIKIQM
motif 20	WKSPRYRKYPPLDQVDWEERILWDNPPWT
