# Supplementary material for: Genome-wide identification and expression analysis of histone deacetylase and histone acetyltransferase genes in response to drought in poplars
Source: BMC Genomics. 2024 Jul 2;25:657. doi: 10.1186/s12864-024-10570-1 (PMC11218084; doi:10.1186/s12864-024-10570-1)
Supplement: Supplementary file 3 — Supplementary Material 3 [file 12864_2024_10570_MOESM3_ESM.xlsx]

## Sheet: PtrHDAC
Table S3. The detail interaction information of PtrHDACs .
automated_textmining	coexpression	combined_score	database_annotated	EdgeBetweenness	experimentally_determined_interaction	gene_fusion	homology	interaction	name	neighborhood_on_chromosome	node1_string_id	node2_string_id	phylogenetic_cooccurrence	selected	shared interaction	shared name
0.105	0	0.409	0.181	3.09091	0.259	0	0	interacts with	A0A2K1XY09 (interacts with) PtrHDA910	0	3694.A0A2K1XY09	3694.U5GC31	0	FALSE	interacts with	A0A2K1XY09 (interacts with) PtrHDA910
0.139	0	0.431	0.181	3.55245	0.259	0	0	interacts with	A0A2K1XY09 (interacts with) PtrHDA906	0	3694.A0A2K1XY09	3694.A0A2K2AS53	0	FALSE	interacts with	A0A2K1XY09 (interacts with) PtrHDA906
0.139	0	0.431	0.181	3.55245	0.259	0	0	interacts with	A0A2K1XY09 (interacts with) PtrHDA901	0	3694.A0A2K1XY09	3694.B9H497	0	FALSE	interacts with	A0A2K1XY09 (interacts with) PtrHDA901
0.139	0	0.431	0.181	3.70629	0.259	0	0	interacts with	A0A2K1XY09 (interacts with) PtrHDA912	0	3694.A0A2K1XY09	3694.A0A2K1ZSE7	0	FALSE	interacts with	A0A2K1XY09 (interacts with) PtrHDA912
0.139	0	0.431	0.181	3.70629	0.259	0	0	interacts with	A0A2K1XY09 (interacts with) PtrHDA905	0	3694.A0A2K1XY09	3694.B9HPV0	0	FALSE	interacts with	A0A2K1XY09 (interacts with) PtrHDA905
0.139	0	0.431	0.181	3.70629	0.259	0	0	interacts with	A0A2K1XY09 (interacts with) PtrHDA907	0	3694.A0A2K1XY09	3694.A0A2K1Y9L3	0	FALSE	interacts with	A0A2K1XY09 (interacts with) PtrHDA907
0.166	0	0.617	0.336	3.54146	0.365	0	0	interacts with	A0A2K1XY09 (interacts with) PtrHDA908	0	3694.A0A2K1XY09	3694.B9IEX4	0	FALSE	interacts with	A0A2K1XY09 (interacts with) PtrHDA908
0.166	0	0.617	0.336	3.3986	0.365	0	0	interacts with	A0A2K1XY09 (interacts with) PtrHDA903	0	3694.A0A2K1XY09	3694.B9MZ37	0	FALSE	interacts with	A0A2K1XY09 (interacts with) PtrHDA903
0.166	0	0.617	0.336	3.70629	0.365	0	0	interacts with	A0A2K1XY09 (interacts with) PtrHDA902	0	3694.A0A2K1XY09	3694.A9PFZ1	0	FALSE	interacts with	A0A2K1XY09 (interacts with) PtrHDA902
0.166	0	0.617	0.336	3.54146	0.365	0	0	interacts with	A0A2K1XY09 (interacts with) PtrHDA909	0	3694.A0A2K1XY09	3694.B9I3D0	0	FALSE	interacts with	A0A2K1XY09 (interacts with) PtrHDA909
0.166	0	0.617	0.336	3.70629	0.365	0	0	interacts with	A0A2K1XY09 (interacts with) PtrHDA904	0	3694.A0A2K1XY09	3694.B9GGG8	0	FALSE	interacts with	A0A2K1XY09 (interacts with) PtrHDA904
0.139	0	0.431	0.181	3.70629	0.259	0	0	interacts with	A0A3N7G211 (interacts with) PtrHDA907	0	3694.A0A3N7G211	3694.A0A2K1Y9L3	0	FALSE	interacts with	A0A3N7G211 (interacts with) PtrHDA907
0.139	0	0.431	0.181	3.70629	0.259	0	0	interacts with	A0A3N7G211 (interacts with) PtrHDA912	0	3694.A0A3N7G211	3694.A0A2K1ZSE7	0	FALSE	interacts with	A0A3N7G211 (interacts with) PtrHDA912
0.139	0	0.431	0.181	3.55245	0.259	0	0	interacts with	A0A3N7G211 (interacts with) PtrHDA906	0	3694.A0A3N7G211	3694.A0A2K2AS53	0	FALSE	interacts with	A0A3N7G211 (interacts with) PtrHDA906
0.105	0	0.409	0.181	3.09091	0.259	0	0	interacts with	A0A3N7G211 (interacts with) PtrHDA910	0	3694.A0A3N7G211	3694.U5GC31	0	FALSE	interacts with	A0A3N7G211 (interacts with) PtrHDA910
0.139	0	0.431	0.181	3.55245	0.259	0	0	interacts with	A0A3N7G211 (interacts with) PtrHDA901	0	3694.A0A3N7G211	3694.B9H497	0	FALSE	interacts with	A0A3N7G211 (interacts with) PtrHDA901
0.139	0	0.431	0.181	3.70629	0.259	0	0	interacts with	A0A3N7G211 (interacts with) PtrHDA905	0	3694.A0A3N7G211	3694.B9HPV0	0	FALSE	interacts with	A0A3N7G211 (interacts with) PtrHDA905
0.166	0	0.617	0.336	3.54146	0.365	0	0	interacts with	A0A3N7G211 (interacts with) PtrHDA909	0	3694.A0A3N7G211	3694.B9I3D0	0	FALSE	interacts with	A0A3N7G211 (interacts with) PtrHDA909
0.166	0	0.617	0.336	3.54146	0.365	0	0	interacts with	A0A3N7G211 (interacts with) PtrHDA908	0	3694.A0A3N7G211	3694.B9IEX4	0	FALSE	interacts with	A0A3N7G211 (interacts with) PtrHDA908
0.166	0	0.617	0.336	3.3986	0.365	0	0	interacts with	A0A3N7G211 (interacts with) PtrHDA903	0	3694.A0A3N7G211	3694.B9MZ37	0	FALSE	interacts with	A0A3N7G211 (interacts with) PtrHDA903
0.166	0	0.617	0.336	3.70629	0.365	0	0	interacts with	A0A3N7G211 (interacts with) PtrHDA902	0	3694.A0A3N7G211	3694.A9PFZ1	0	FALSE	interacts with	A0A3N7G211 (interacts with) PtrHDA902
0.166	0	0.617	0.336	3.70629	0.365	0	0	interacts with	A0A3N7G211 (interacts with) PtrHDA904	0	3694.A0A3N7G211	3694.B9GGG8	0	FALSE	interacts with	A0A3N7G211 (interacts with) PtrHDA904
0.151	0.069	0.542	0	3.70629	0.468	0	0	interacts with	B9HAZ3_POPTR (interacts with) PtrHDA907	0	3694.B9HAZ3	3694.A0A2K1Y9L3	0	FALSE	interacts with	B9HAZ3_POPTR (interacts with) PtrHDA907
0.151	0.069	0.542	0	3.70629	0.468	0	0	interacts with	B9HAZ3_POPTR (interacts with) PtrHDA912	0	3694.B9HAZ3	3694.A0A2K1ZSE7	0	FALSE	interacts with	B9HAZ3_POPTR (interacts with) PtrHDA912
0.151	0.069	0.542	0	3.55245	0.468	0	0	interacts with	B9HAZ3_POPTR (interacts with) PtrHDA906	0	3694.B9HAZ3	3694.A0A2K2AS53	0	FALSE	interacts with	B9HAZ3_POPTR (interacts with) PtrHDA906
0.247	0.055	0.699	0	3.70629	0.612	0	0	interacts with	B9HAZ3_POPTR (interacts with) PtrHDA902	0	3694.B9HAZ3	3694.A9PFZ1	0	FALSE	interacts with	B9HAZ3_POPTR (interacts with) PtrHDA902
0.247	0.055	0.699	0	3.70629	0.612	0	0	interacts with	B9HAZ3_POPTR (interacts with) PtrHDA904	0	3694.B9HAZ3	3694.B9GGG8	0	FALSE	interacts with	B9HAZ3_POPTR (interacts with) PtrHDA904
0.151	0.069	0.542	0	3.55245	0.468	0	0	interacts with	B9HAZ3_POPTR (interacts with) PtrHDA901	0	3694.B9HAZ3	3694.B9H497	0	FALSE	interacts with	B9HAZ3_POPTR (interacts with) PtrHDA901
0.151	0.055	0.535	0	3.09091	0.468	0	0	interacts with	B9HAZ3_POPTR (interacts with) PtrHDA910	0	3694.B9HAZ3	3694.U5GC31	0	FALSE	interacts with	B9HAZ3_POPTR (interacts with) PtrHDA910
0.151	0.069	0.542	0	3.70629	0.468	0	0	interacts with	B9HAZ3_POPTR (interacts with) PtrHDA905	0	3694.B9HAZ3	3694.B9HPV0	0	FALSE	interacts with	B9HAZ3_POPTR (interacts with) PtrHDA905
0.247	0.055	0.699	0	3.54146	0.612	0	0	interacts with	B9HAZ3_POPTR (interacts with) PtrHDA909	0	3694.B9HAZ3	3694.B9I3D0	0	FALSE	interacts with	B9HAZ3_POPTR (interacts with) PtrHDA909
0.247	0.055	0.699	0	3.54146	0.612	0	0	interacts with	B9HAZ3_POPTR (interacts with) PtrHDA908	0	3694.B9HAZ3	3694.B9IEX4	0	FALSE	interacts with	B9HAZ3_POPTR (interacts with) PtrHDA908
0.247	0.055	0.699	0	3.3986	0.612	0	0	interacts with	B9HAZ3_POPTR (interacts with) PtrHDA903	0	3694.B9HAZ3	3694.B9MZ37	0	FALSE	interacts with	B9HAZ3_POPTR (interacts with) PtrHDA903
0.139	0	0.431	0.181	3.70629	0.259	0	0	interacts with	B9I4Y1_POPTR (interacts with) PtrHDA907	0	3694.B9I4Y1	3694.A0A2K1Y9L3	0	FALSE	interacts with	B9I4Y1_POPTR (interacts with) PtrHDA907
0.139	0	0.431	0.181	3.70629	0.259	0	0	interacts with	B9I4Y1_POPTR (interacts with) PtrHDA912	0	3694.B9I4Y1	3694.A0A2K1ZSE7	0	FALSE	interacts with	B9I4Y1_POPTR (interacts with) PtrHDA912
0.139	0	0.431	0.181	3.55245	0.259	0	0	interacts with	B9I4Y1_POPTR (interacts with) PtrHDA906	0	3694.B9I4Y1	3694.A0A2K2AS53	0	FALSE	interacts with	B9I4Y1_POPTR (interacts with) PtrHDA906
0.166	0	0.617	0.336	3.70629	0.365	0	0	interacts with	B9I4Y1_POPTR (interacts with) PtrHDA902	0	3694.B9I4Y1	3694.A9PFZ1	0	FALSE	interacts with	B9I4Y1_POPTR (interacts with) PtrHDA902
0.166	0	0.617	0.336	3.70629	0.365	0	0	interacts with	B9I4Y1_POPTR (interacts with) PtrHDA904	0	3694.B9I4Y1	3694.B9GGG8	0	FALSE	interacts with	B9I4Y1_POPTR (interacts with) PtrHDA904
0.139	0	0.431	0.181	3.55245	0.259	0	0	interacts with	B9I4Y1_POPTR (interacts with) PtrHDA901	0	3694.B9I4Y1	3694.B9H497	0	FALSE	interacts with	B9I4Y1_POPTR (interacts with) PtrHDA901
0.139	0	0.431	0.181	3.70629	0.259	0	0	interacts with	B9I4Y1_POPTR (interacts with) PtrHDA905	0	3694.B9I4Y1	3694.B9HPV0	0	FALSE	interacts with	B9I4Y1_POPTR (interacts with) PtrHDA905
0.166	0	0.617	0.336	3.54146	0.365	0	0	interacts with	B9I4Y1_POPTR (interacts with) PtrHDA909	0	3694.B9I4Y1	3694.B9I3D0	0	FALSE	interacts with	B9I4Y1_POPTR (interacts with) PtrHDA909
0.105	0	0.409	0.181	3.09091	0.259	0	0	interacts with	B9I4Y1_POPTR (interacts with) PtrHDA910	0	3694.B9I4Y1	3694.U5GC31	0	FALSE	interacts with	B9I4Y1_POPTR (interacts with) PtrHDA910
0.166	0	0.617	0.336	3.3986	0.365	0	0	interacts with	B9I4Y1_POPTR (interacts with) PtrHDA903	0	3694.B9I4Y1	3694.B9MZ37	0	FALSE	interacts with	B9I4Y1_POPTR (interacts with) PtrHDA903
0.166	0	0.617	0.336	3.54146	0.365	0	0	interacts with	B9I4Y1_POPTR (interacts with) PtrHDA908	0	3694.B9I4Y1	3694.B9IEX4	0	FALSE	interacts with	B9I4Y1_POPTR (interacts with) PtrHDA908
0.151	0.069	0.542	0	3.70629	0.468	0	0	interacts with	B9IN73_POPTR (interacts with) PtrHDA907	0	3694.B9IN73	3694.A0A2K1Y9L3	0	FALSE	interacts with	B9IN73_POPTR (interacts with) PtrHDA907
0.151	0.069	0.542	0	3.70629	0.468	0	0	interacts with	B9IN73_POPTR (interacts with) PtrHDA912	0	3694.B9IN73	3694.A0A2K1ZSE7	0	FALSE	interacts with	B9IN73_POPTR (interacts with) PtrHDA912
0.151	0.069	0.542	0	3.55245	0.468	0	0	interacts with	B9IN73_POPTR (interacts with) PtrHDA906	0	3694.B9IN73	3694.A0A2K2AS53	0	FALSE	interacts with	B9IN73_POPTR (interacts with) PtrHDA906
0.247	0.055	0.699	0	3.70629	0.612	0	0	interacts with	B9IN73_POPTR (interacts with) PtrHDA902	0	3694.B9IN73	3694.A9PFZ1	0	FALSE	interacts with	B9IN73_POPTR (interacts with) PtrHDA902
0.247	0.055	0.699	0	3.70629	0.612	0	0	interacts with	B9IN73_POPTR (interacts with) PtrHDA904	0	3694.B9IN73	3694.B9GGG8	0	FALSE	interacts with	B9IN73_POPTR (interacts with) PtrHDA904
0.151	0.069	0.542	0	3.55245	0.468	0	0	interacts with	B9IN73_POPTR (interacts with) PtrHDA901	0	3694.B9IN73	3694.B9H497	0	FALSE	interacts with	B9IN73_POPTR (interacts with) PtrHDA901
0.151	0.069	0.542	0	3.70629	0.468	0	0	interacts with	B9IN73_POPTR (interacts with) PtrHDA905	0	3694.B9IN73	3694.B9HPV0	0	FALSE	interacts with	B9IN73_POPTR (interacts with) PtrHDA905
0.247	0.055	0.699	0	3.54146	0.612	0	0	interacts with	B9IN73_POPTR (interacts with) PtrHDA909	0	3694.B9IN73	3694.B9I3D0	0	FALSE	interacts with	B9IN73_POPTR (interacts with) PtrHDA909
0.247	0.055	0.699	0	3.54146	0.612	0	0	interacts with	B9IN73_POPTR (interacts with) PtrHDA908	0	3694.B9IN73	3694.B9IEX4	0	FALSE	interacts with	B9IN73_POPTR (interacts with) PtrHDA908
0.151	0.055	0.535	0	3.09091	0.468	0	0	interacts with	B9IN73_POPTR (interacts with) PtrHDA910	0	3694.B9IN73	3694.U5GC31	0	FALSE	interacts with	B9IN73_POPTR (interacts with) PtrHDA910
0.247	0.055	0.699	0	3.3986	0.612	0	0	interacts with	B9IN73_POPTR (interacts with) PtrHDA903	0	3694.B9IN73	3694.B9MZ37	0	FALSE	interacts with	B9IN73_POPTR (interacts with) PtrHDA903
0.305	0	0.403	0	2	0	0	0.726	interacts with	PtrHDA901 (interacts with) PtrHDA906	0	3694.B9H497	3694.A0A2K2AS53	0.176	FALSE	interacts with	PtrHDA901 (interacts with) PtrHDA906
0.249	0	0.691	0.067	3.07692	0.515	0	0.603	interacts with	PtrHDA901 (interacts with) PtrHDA902	0	3694.B9H497	3694.A9PFZ1	0.199	FALSE	interacts with	PtrHDA901 (interacts with) PtrHDA902
0.514	0	0.679	0	3.37063	0.368	0	0	interacts with	PtrHDA901 (interacts with) PtrSRT902	0	3694.B9H497	3694.B9GFM4	0	FALSE	interacts with	PtrHDA901 (interacts with) PtrSRT902
0.249	0	0.691	0.067	3.07692	0.515	0	0.6	interacts with	PtrHDA901 (interacts with) PtrHDA904	0	3694.B9H497	3694.B9GGG8	0.199	FALSE	interacts with	PtrHDA901 (interacts with) PtrHDA904
0.421	0	0.514	0	2.46154	0.072	0	0.581	interacts with	PtrHDA901 (interacts with) PtrHDA910	0	3694.B9H497	3694.U5GC31	0.169	FALSE	interacts with	PtrHDA901 (interacts with) PtrHDA910
0.249	0	0.691	0.067	2.76923	0.515	0	0.603	interacts with	PtrHDA901 (interacts with) PtrHDA903	0	3694.B9H497	3694.B9MZ37	0.2	FALSE	interacts with	PtrHDA901 (interacts with) PtrHDA903
0.249	0	0.692	0.067	2.91209	0.515	0	0.607	interacts with	PtrHDA901 (interacts with) PtrHDA909	0	3694.B9H497	3694.B9I3D0	0.202	FALSE	interacts with	PtrHDA901 (interacts with) PtrHDA909
0.249	0	0.693	0.067	2.91209	0.515	0	0.603	interacts with	PtrHDA901 (interacts with) PtrHDA908	0	3694.B9H497	3694.B9IEX4	0.203	FALSE	interacts with	PtrHDA901 (interacts with) PtrHDA908
0.558	0	0.708	0	3.37063	0.368	0	0	interacts with	PtrHDA901 (interacts with) PtrSRT901	0	3694.B9H497	3694.B9H4M1	0	FALSE	interacts with	PtrHDA901 (interacts with) PtrSRT901
0.312	0	0.711	0.067	3.23077	0.515	0	0.607	interacts with	PtrHDA902 (interacts with) PtrHDA907	0	3694.A9PFZ1	3694.A0A2K1Y9L3	0.184	FALSE	interacts with	PtrHDA902 (interacts with) PtrHDA907
0.249	0	0.678	0.067	3.23077	0.515	0	0.693	interacts with	PtrHDA902 (interacts with) PtrHDA912	0	3694.A9PFZ1	3694.A0A2K1ZSE7	0.164	FALSE	interacts with	PtrHDA902 (interacts with) PtrHDA912
0.249	0	0.684	0.067	3.07692	0.515	0	0.617	interacts with	PtrHDA902 (interacts with) PtrHDA906	0	3694.A9PFZ1	3694.A0A2K2AS53	0.181	FALSE	interacts with	PtrHDA902 (interacts with) PtrHDA906
0.417	0	0.476	0	2.61538	0	0	0.594	interacts with	PtrHDA902 (interacts with) PtrHDA910	0	3694.A9PFZ1	3694.U5GC31	0.138	FALSE	interacts with	PtrHDA902 (interacts with) PtrHDA910
0.347	0	0.569	0	3.52448	0.368	0	0	interacts with	PtrHDA902 (interacts with) PtrSRT901	0	3694.A9PFZ1	3694.B9H4M1	0	FALSE	interacts with	PtrHDA902 (interacts with) PtrSRT901
0.44	0	0.63	0	3.52448	0.368	0	0	interacts with	PtrHDA902 (interacts with) PtrSRT902	0	3694.A9PFZ1	3694.B9GFM4	0	FALSE	interacts with	PtrHDA902 (interacts with) PtrSRT902
0.249	0	0.688	0.067	3.23077	0.515	0	0.648	interacts with	PtrHDA902 (interacts with) PtrHDA905	0	3694.A9PFZ1	3694.B9HPV0	0.192	FALSE	interacts with	PtrHDA902 (interacts with) PtrHDA905
0.312	0	0.711	0.067	2.92308	0.515	0	0.608	interacts with	PtrHDA903 (interacts with) PtrHDA907	0	3694.B9MZ37	3694.A0A2K1Y9L3	0.184	FALSE	interacts with	PtrHDA903 (interacts with) PtrHDA907
0.249	0	0.677	0.067	2.92308	0.515	0	0.697	interacts with	PtrHDA903 (interacts with) PtrHDA912	0	3694.B9MZ37	3694.A0A2K1ZSE7	0.163	FALSE	interacts with	PtrHDA903 (interacts with) PtrHDA912
0.249	0	0.685	0.067	2.76923	0.515	0	0.615	interacts with	PtrHDA903 (interacts with) PtrHDA906	0	3694.B9MZ37	3694.A0A2K2AS53	0.182	FALSE	interacts with	PtrHDA903 (interacts with) PtrHDA906
0.44	0	0.63	0	3.21678	0.368	0	0	interacts with	PtrHDA903 (interacts with) PtrSRT902	0	3694.B9MZ37	3694.B9GFM4	0	FALSE	interacts with	PtrHDA903 (interacts with) PtrSRT902
0.347	0	0.569	0	3.21678	0.368	0	0	interacts with	PtrHDA903 (interacts with) PtrSRT901	0	3694.B9MZ37	3694.B9H4M1	0	FALSE	interacts with	PtrHDA903 (interacts with) PtrSRT901
0.249	0	0.688	0.067	2.92308	0.515	0	0.65	interacts with	PtrHDA903 (interacts with) PtrHDA905	0	3694.B9MZ37	3694.B9HPV0	0.191	FALSE	interacts with	PtrHDA903 (interacts with) PtrHDA905
0.412	0	0.422	0	2.14286	0	0	0.968	interacts with	PtrHDA903 (interacts with) PtrHDA909	0	3694.B9MZ37	3694.B9I3D0	0.057	FALSE	interacts with	PtrHDA903 (interacts with) PtrHDA909
0.413	0	0.424	0	2.14286	0	0	0.966	interacts with	PtrHDA903 (interacts with) PtrHDA908	0	3694.B9MZ37	3694.B9IEX4	0.058	FALSE	interacts with	PtrHDA903 (interacts with) PtrHDA908
0.417	0	0.476	0	2.30769	0	0	0.595	interacts with	PtrHDA903 (interacts with) PtrHDA910	0	3694.B9MZ37	3694.U5GC31	0.139	FALSE	interacts with	PtrHDA903 (interacts with) PtrHDA910
0.312	0	0.71	0.067	3.23077	0.515	0	0.612	interacts with	PtrHDA904 (interacts with) PtrHDA907	0	3694.B9GGG8	3694.A0A2K1Y9L3	0.181	FALSE	interacts with	PtrHDA904 (interacts with) PtrHDA907
0.249	0	0.674	0.067	3.23077	0.515	0	0.718	interacts with	PtrHDA904 (interacts with) PtrHDA912	0	3694.B9GGG8	3694.A0A2K1ZSE7	0.154	FALSE	interacts with	PtrHDA904 (interacts with) PtrHDA912
0.249	0	0.684	0.067	3.07692	0.515	0	0.607	interacts with	PtrHDA904 (interacts with) PtrHDA906	0	3694.B9GGG8	3694.A0A2K2AS53	0.182	FALSE	interacts with	PtrHDA904 (interacts with) PtrHDA906
0.44	0	0.63	0	3.52448	0.368	0	0	interacts with	PtrHDA904 (interacts with) PtrSRT902	0	3694.B9GGG8	3694.B9GFM4	0	FALSE	interacts with	PtrHDA904 (interacts with) PtrSRT902
0.417	0	0.477	0	2.61538	0	0	0.587	interacts with	PtrHDA904 (interacts with) PtrHDA910	0	3694.B9GGG8	3694.U5GC31	0.14	FALSE	interacts with	PtrHDA904 (interacts with) PtrHDA910
0.347	0	0.569	0	3.52448	0.368	0	0	interacts with	PtrHDA904 (interacts with) PtrSRT901	0	3694.B9GGG8	3694.B9H4M1	0	FALSE	interacts with	PtrHDA904 (interacts with) PtrSRT901
0.249	0	0.687	0.067	3.23077	0.515	0	0.651	interacts with	PtrHDA904 (interacts with) PtrHDA905	0	3694.B9GGG8	3694.B9HPV0	0.19	FALSE	interacts with	PtrHDA904 (interacts with) PtrHDA905
0.494	0	0.666	0	3.52448	0.368	0	0	interacts with	PtrHDA905 (interacts with) PtrSRT902	0	3694.B9HPV0	3694.B9GFM4	0	FALSE	interacts with	PtrHDA905 (interacts with) PtrSRT902
0.491	0	0.664	0	3.52448	0.368	0	0	interacts with	PtrHDA905 (interacts with) PtrSRT901	0	3694.B9HPV0	3694.B9H4M1	0	FALSE	interacts with	PtrHDA905 (interacts with) PtrSRT901
0.421	0	0.515	0	2.61538	0.072	0	0.57	interacts with	PtrHDA905 (interacts with) PtrHDA910	0	3694.B9HPV0	3694.U5GC31	0.17	FALSE	interacts with	PtrHDA905 (interacts with) PtrHDA910
0.249	0	0.688	0.067	3.06593	0.515	0	0.652	interacts with	PtrHDA905 (interacts with) PtrHDA908	0	3694.B9HPV0	3694.B9IEX4	0.192	FALSE	interacts with	PtrHDA905 (interacts with) PtrHDA908
0.249	0	0.688	0.067	3.06593	0.515	0	0.654	interacts with	PtrHDA905 (interacts with) PtrHDA909	0	3694.B9HPV0	3694.B9I3D0	0.191	FALSE	interacts with	PtrHDA905 (interacts with) PtrHDA909
0.421	0	0.505	0	2.46154	0.072	0	0.608	interacts with	PtrHDA906 (interacts with) PtrHDA910	0	3694.A0A2K2AS53	3694.U5GC31	0.153	FALSE	interacts with	PtrHDA906 (interacts with) PtrHDA910
0.493	0	0.665	0	3.37063	0.368	0	0	interacts with	PtrHDA906 (interacts with) PtrSRT901	0	3694.A0A2K2AS53	3694.B9H4M1	0	FALSE	interacts with	PtrHDA906 (interacts with) PtrSRT901
0.495	0	0.667	0	3.37063	0.368	0	0	interacts with	PtrHDA906 (interacts with) PtrSRT902	0	3694.A0A2K2AS53	3694.B9GFM4	0	FALSE	interacts with	PtrHDA906 (interacts with) PtrSRT902
0.332	0	0.718	0.067	2.91209	0.515	0	0.629	interacts with	PtrHDA906 (interacts with) PtrHDA909	0	3694.A0A2K2AS53	3694.B9I3D0	0.179	FALSE	interacts with	PtrHDA906 (interacts with) PtrHDA909
0.332	0	0.719	0.067	2.91209	0.515	0	0.617	interacts with	PtrHDA906 (interacts with) PtrHDA908	0	3694.A0A2K2AS53	3694.B9IEX4	0.182	FALSE	interacts with	PtrHDA906 (interacts with) PtrHDA908
0.421	0	0.509	0	2.61538	0.072	0	0.577	interacts with	PtrHDA907 (interacts with) PtrHDA910	0	3694.A0A2K1Y9L3	3694.U5GC31	0.159	FALSE	interacts with	PtrHDA907 (interacts with) PtrHDA910
0.562	0	0.711	0	3.52448	0.368	0	0	interacts with	PtrHDA907 (interacts with) PtrSRT902	0	3694.A0A2K1Y9L3	3694.B9GFM4	0	FALSE	interacts with	PtrHDA907 (interacts with) PtrSRT902
0.562	0	0.711	0	3.52448	0.368	0	0	interacts with	PtrHDA907 (interacts with) PtrSRT901	0	3694.A0A2K1Y9L3	3694.B9H4M1	0	FALSE	interacts with	PtrHDA907 (interacts with) PtrSRT901
0.501	0	0.791	0.067	3.06593	0.515	0	0.618	interacts with	PtrHDA907 (interacts with) PtrHDA909	0	3694.A0A2K1Y9L3	3694.B9I3D0	0.185	FALSE	interacts with	PtrHDA907 (interacts with) PtrHDA909
0.501	0	0.791	0.067	3.06593	0.515	0	0.61	interacts with	PtrHDA907 (interacts with) PtrHDA908	0	3694.A0A2K1Y9L3	3694.B9IEX4	0.187	FALSE	interacts with	PtrHDA907 (interacts with) PtrHDA908
0.249	0	0.675	0.067	3.06593	0.515	0	0.718	interacts with	PtrHDA908 (interacts with) PtrHDA912	0	3694.B9IEX4	3694.A0A2K1ZSE7	0.156	FALSE	interacts with	PtrHDA908 (interacts with) PtrHDA912
0.44	0	0.63	0	3.35964	0.368	0	0	interacts with	PtrHDA908 (interacts with) PtrSRT902	0	3694.B9IEX4	3694.B9GFM4	0	FALSE	interacts with	PtrHDA908 (interacts with) PtrSRT902
0.433	0	0.626	0	3.35964	0.368	0	0	interacts with	PtrHDA908 (interacts with) PtrSRT901	0	3694.B9IEX4	3694.B9H4M1	0	FALSE	interacts with	PtrHDA908 (interacts with) PtrSRT901
0.417	0	0.479	0	2.45055	0	0	0.584	interacts with	PtrHDA908 (interacts with) PtrHDA910	0	3694.B9IEX4	3694.U5GC31	0.143	FALSE	interacts with	PtrHDA908 (interacts with) PtrHDA910
0.249	0	0.672	0.067	3.06593	0.515	0	0.734	interacts with	PtrHDA909 (interacts with) PtrHDA912	0	3694.B9I3D0	3694.A0A2K1ZSE7	0.15	FALSE	interacts with	PtrHDA909 (interacts with) PtrHDA912
0.44	0	0.63	0	3.35964	0.368	0	0	interacts with	PtrHDA909 (interacts with) PtrSRT902	0	3694.B9I3D0	3694.B9GFM4	0	FALSE	interacts with	PtrHDA909 (interacts with) PtrSRT902
0.433	0	0.626	0	3.35964	0.368	0	0	interacts with	PtrHDA909 (interacts with) PtrSRT901	0	3694.B9I3D0	3694.B9H4M1	0	FALSE	interacts with	PtrHDA909 (interacts with) PtrSRT901
0.417	0	0.479	0	2.45055	0	0	0.587	interacts with	PtrHDA909 (interacts with) PtrHDA910	0	3694.B9I3D0	3694.U5GC31	0.144	FALSE	interacts with	PtrHDA909 (interacts with) PtrHDA910
0.421	0	0.581	0	2.61538	0.072	0	0	interacts with	PtrHDA910 (interacts with) PtrHDA912	0	3694.U5GC31	3694.A0A2K1ZSE7	0.284	FALSE	interacts with	PtrHDA910 (interacts with) PtrHDA912
0.564	0	0.712	0	2.90909	0.368	0	0	interacts with	PtrHDA910 (interacts with) PtrSRT902	0	3694.U5GC31	3694.B9GFM4	0	FALSE	interacts with	PtrHDA910 (interacts with) PtrSRT902
0.564	0	0.712	0	2.90909	0.368	0	0	interacts with	PtrHDA910 (interacts with) PtrSRT901	0	3694.U5GC31	3694.B9H4M1	0	FALSE	interacts with	PtrHDA910 (interacts with) PtrSRT901
0.514	0	0.679	0	3.52448	0.368	0	0	interacts with	PtrHDA912 (interacts with) PtrSRT902	0	3694.A0A2K1ZSE7	3694.B9GFM4	0	FALSE	interacts with	PtrHDA912 (interacts with) PtrSRT902
0.558	0	0.708	0	3.52448	0.368	0	0	interacts with	PtrHDA912 (interacts with) PtrSRT901	0	3694.A0A2K1ZSE7	3694.B9H4M1	0	FALSE	interacts with	PtrHDA912 (interacts with) PtrSRT901
0.564	0	0.96	0.9	2	0	0	0.644	interacts with	PtrSRT901 (interacts with) PtrSRT902	0	3694.B9H4M1	3694.B9GFM4	0.159	FALSE	interacts with	PtrSRT901 (interacts with) PtrSRT902

## Sheet: PtrHAT
Table S3. The detail interaction information of PtrHATs .
automated_textmining	coexpression	combined_score	database_annotated	EdgeBetweenness	experimentally_determined_interaction	gene_fusion	homology	interaction	name	neighborhood_on_chromosome	node1_string_id	node2_string_id	phylogenetic_cooccurrence	selected	shared interaction	shared name
0.149	0	0.616	0.4	3.5873	0.309	0	0	interacts with	A0A2K1YMA8 (interacts with) PtrHAC1	0	3694.A0A2K1YMA8	3694.A0A2K1XN90	0	FALSE	interacts with	A0A2K1YMA8 (interacts with) PtrHAC1
0.191	0.078	0.606	0.499	5.77619	0.072	0	0	interacts with	A0A2K1YMA8 (interacts with) PtrHAG6	0	3694.A0A2K1YMA8	3694.B9H8G2	0	FALSE	interacts with	A0A2K1YMA8 (interacts with) PtrHAG6
0.191	0.078	0.606	0.499	5.77619	0.072	0	0	interacts with	A0A2K1YMA8 (interacts with) PtrHAG7	0	3694.A0A2K1YMA8	3694.U5GPH1	0	FALSE	interacts with	A0A2K1YMA8 (interacts with) PtrHAG7
0.149	0	0.616	0.4	3.5873	0.309	0	0	interacts with	A0A2K1YMA8 (interacts with) PtrHAC2	0	3694.A0A2K1YMA8	3694.B9HG17	0	FALSE	interacts with	A0A2K1YMA8 (interacts with) PtrHAC2
0.149	0	0.616	0.4	3.5873	0.309	0	0	interacts with	A0A2K1YMA8 (interacts with) PtrHAC3	0	3694.A0A2K1YMA8	3694.A0A2K2ASQ1	0	FALSE	interacts with	A0A2K1YMA8 (interacts with) PtrHAC3
0.188	0	0.649	0.578	5.77619	0.059	0	0	interacts with	A0A2K1YMA8 (interacts with) PtrHAG1	0	3694.A0A2K1YMA8	3694.B9H794	0	FALSE	interacts with	A0A2K1YMA8 (interacts with) PtrHAG1
0.188	0	0.649	0.578	5.77619	0.059	0	0	interacts with	A0A2K1YMA8 (interacts with) PtrHAG2	0	3694.A0A2K1YMA8	3694.B9GUG6	0	FALSE	interacts with	A0A2K1YMA8 (interacts with) PtrHAG2
0.149	0	0.616	0.4	3.5873	0.309	0	0	interacts with	A0A2K1Z4W8 (interacts with) PtrHAC1	0	3694.A0A2K1Z4W8	3694.A0A2K1XN90	0	FALSE	interacts with	A0A2K1Z4W8 (interacts with) PtrHAC1
0.191	0.078	0.606	0.499	5.77619	0.072	0	0	interacts with	A0A2K1Z4W8 (interacts with) PtrHAG6	0	3694.A0A2K1Z4W8	3694.B9H8G2	0	FALSE	interacts with	A0A2K1Z4W8 (interacts with) PtrHAG6
0.191	0.078	0.606	0.499	5.77619	0.072	0	0	interacts with	A0A2K1Z4W8 (interacts with) PtrHAG7	0	3694.A0A2K1Z4W8	3694.U5GPH1	0	FALSE	interacts with	A0A2K1Z4W8 (interacts with) PtrHAG7
0.149	0	0.616	0.4	3.5873	0.309	0	0	interacts with	A0A2K1Z4W8 (interacts with) PtrHAC2	0	3694.A0A2K1Z4W8	3694.B9HG17	0	FALSE	interacts with	A0A2K1Z4W8 (interacts with) PtrHAC2
0.149	0	0.616	0.4	3.5873	0.309	0	0	interacts with	A0A2K1Z4W8 (interacts with) PtrHAC3	0	3694.A0A2K1Z4W8	3694.A0A2K2ASQ1	0	FALSE	interacts with	A0A2K1Z4W8 (interacts with) PtrHAC3
0.188	0	0.649	0.578	5.77619	0.059	0	0	interacts with	A0A2K1Z4W8 (interacts with) PtrHAG1	0	3694.A0A2K1Z4W8	3694.B9H794	0	FALSE	interacts with	A0A2K1Z4W8 (interacts with) PtrHAG1
0.188	0	0.649	0.578	5.77619	0.059	0	0	interacts with	A0A2K1Z4W8 (interacts with) PtrHAG2	0	3694.A0A2K1Z4W8	3694.B9GUG6	0	FALSE	interacts with	A0A2K1Z4W8 (interacts with) PtrHAG2
0.149	0	0.616	0.4	3.5873	0.309	0	0	interacts with	A0A2K1ZLG4 (interacts with) PtrHAC1	0	3694.A0A2K1ZLG4	3694.A0A2K1XN90	0	FALSE	interacts with	A0A2K1ZLG4 (interacts with) PtrHAC1
0.191	0.078	0.606	0.499	5.77619	0.072	0	0	interacts with	A0A2K1ZLG4 (interacts with) PtrHAG7	0	3694.A0A2K1ZLG4	3694.U5GPH1	0	FALSE	interacts with	A0A2K1ZLG4 (interacts with) PtrHAG7
0.191	0.078	0.606	0.499	5.77619	0.072	0	0	interacts with	A0A2K1ZLG4 (interacts with) PtrHAG6	0	3694.A0A2K1ZLG4	3694.B9H8G2	0	FALSE	interacts with	A0A2K1ZLG4 (interacts with) PtrHAG6
0.149	0	0.616	0.4	3.5873	0.309	0	0	interacts with	A0A2K1ZLG4 (interacts with) PtrHAC2	0	3694.A0A2K1ZLG4	3694.B9HG17	0	FALSE	interacts with	A0A2K1ZLG4 (interacts with) PtrHAC2
0.149	0	0.616	0.4	3.5873	0.309	0	0	interacts with	A0A2K1ZLG4 (interacts with) PtrHAC3	0	3694.A0A2K1ZLG4	3694.A0A2K2ASQ1	0	FALSE	interacts with	A0A2K1ZLG4 (interacts with) PtrHAC3
0.188	0	0.649	0.578	5.77619	0.059	0	0	interacts with	A0A2K1ZLG4 (interacts with) PtrHAG2	0	3694.A0A2K1ZLG4	3694.B9GUG6	0	FALSE	interacts with	A0A2K1ZLG4 (interacts with) PtrHAG2
0.188	0	0.649	0.578	5.77619	0.059	0	0	interacts with	A0A2K1ZLG4 (interacts with) PtrHAG1	0	3694.A0A2K1ZLG4	3694.B9H794	0	FALSE	interacts with	A0A2K1ZLG4 (interacts with) PtrHAG1
0.149	0	0.616	0.4	3.5873	0.309	0	0	interacts with	A0A2K2BJ69 (interacts with) PtrHAC1	0	3694.A0A2K2BJ69	3694.A0A2K1XN90	0	FALSE	interacts with	A0A2K2BJ69 (interacts with) PtrHAC1
0.149	0	0.616	0.4	3.5873	0.309	0	0	interacts with	A0A2K2BJ69 (interacts with) PtrHAC3	0	3694.A0A2K2BJ69	3694.A0A2K2ASQ1	0	FALSE	interacts with	A0A2K2BJ69 (interacts with) PtrHAC3
0.191	0.078	0.606	0.499	5.77619	0.072	0	0	interacts with	A0A2K2BJ69 (interacts with) PtrHAG7	0	3694.A0A2K2BJ69	3694.U5GPH1	0	FALSE	interacts with	A0A2K2BJ69 (interacts with) PtrHAG7
0.191	0.078	0.606	0.499	5.77619	0.072	0	0	interacts with	A0A2K2BJ69 (interacts with) PtrHAG6	0	3694.A0A2K2BJ69	3694.B9H8G2	0	FALSE	interacts with	A0A2K2BJ69 (interacts with) PtrHAG6
0.149	0	0.616	0.4	3.5873	0.309	0	0	interacts with	A0A2K2BJ69 (interacts with) PtrHAC2	0	3694.A0A2K2BJ69	3694.B9HG17	0	FALSE	interacts with	A0A2K2BJ69 (interacts with) PtrHAC2
0.188	0	0.649	0.578	5.77619	0.059	0	0	interacts with	A0A2K2BJ69 (interacts with) PtrHAG2	0	3694.A0A2K2BJ69	3694.B9GUG6	0	FALSE	interacts with	A0A2K2BJ69 (interacts with) PtrHAG2
0.188	0	0.649	0.578	5.77619	0.059	0	0	interacts with	A0A2K2BJ69 (interacts with) PtrHAG1	0	3694.A0A2K2BJ69	3694.B9H794	0	FALSE	interacts with	A0A2K2BJ69 (interacts with) PtrHAG1
0.246	0	0.481	0.259	4.7873	0.147	0	0	interacts with	PtrHAC1 (interacts with) U5GC31_POPTR	0	3694.A0A2K1XN90	3694.U5GC31	0	FALSE	interacts with	PtrHAC1 (interacts with) U5GC31_POPTR
0.256	0.084	0.571	0.403	4.77778	0.072	0	0	interacts with	PtrHAC1 (interacts with) PtrHAG1	0	3694.A0A2K1XN90	3694.B9H794	0	FALSE	interacts with	PtrHAC1 (interacts with) PtrHAG1
0.256	0.084	0.571	0.403	4.77778	0.072	0	0	interacts with	PtrHAC1 (interacts with) PtrHAG2	0	3694.A0A2K1XN90	3694.B9GUG6	0	FALSE	interacts with	PtrHAC1 (interacts with) PtrHAG2
0.226	0	0.676	0.493	4.77778	0.243	0	0	interacts with	PtrHAC1 (interacts with) PtrHAG6	0	3694.A0A2K1XN90	3694.B9H8G2	0	FALSE	interacts with	PtrHAC1 (interacts with) PtrHAG6
0.226	0	0.676	0.493	4.77778	0.243	0	0	interacts with	PtrHAC1 (interacts with) PtrHAG7	0	3694.A0A2K1XN90	3694.U5GPH1	0	FALSE	interacts with	PtrHAC1 (interacts with) PtrHAG7
0.256	0.084	0.571	0.403	4.77778	0.072	0	0	interacts with	PtrHAC2 (interacts with) PtrHAG2	0	3694.B9HG17	3694.B9GUG6	0	FALSE	interacts with	PtrHAC2 (interacts with) PtrHAG2
0.256	0.084	0.571	0.403	4.77778	0.072	0	0	interacts with	PtrHAC2 (interacts with) PtrHAG1	0	3694.B9HG17	3694.B9H794	0	FALSE	interacts with	PtrHAC2 (interacts with) PtrHAG1
0.226	0	0.676	0.493	4.77778	0.243	0	0	interacts with	PtrHAC2 (interacts with) PtrHAG6	0	3694.B9HG17	3694.B9H8G2	0	FALSE	interacts with	PtrHAC2 (interacts with) PtrHAG6
0.246	0	0.481	0.259	4.7873	0.147	0	0	interacts with	PtrHAC2 (interacts with) U5GC31_POPTR	0	3694.B9HG17	3694.U5GC31	0	FALSE	interacts with	PtrHAC2 (interacts with) U5GC31_POPTR
0.226	0	0.676	0.493	4.77778	0.243	0	0	interacts with	PtrHAC2 (interacts with) PtrHAG7	0	3694.B9HG17	3694.U5GPH1	0	FALSE	interacts with	PtrHAC2 (interacts with) PtrHAG7
0.246	0	0.481	0.259	4.7873	0.147	0	0	interacts with	PtrHAC3 (interacts with) U5GC31_POPTR	0	3694.A0A2K2ASQ1	3694.U5GC31	0	FALSE	interacts with	PtrHAC3 (interacts with) U5GC31_POPTR
0.256	0.084	0.571	0.403	4.77778	0.072	0	0	interacts with	PtrHAC3 (interacts with) PtrHAG2	0	3694.A0A2K2ASQ1	3694.B9GUG6	0	FALSE	interacts with	PtrHAC3 (interacts with) PtrHAG2
0.256	0.084	0.571	0.403	4.77778	0.072	0	0	interacts with	PtrHAC3 (interacts with) PtrHAG1	0	3694.A0A2K2ASQ1	3694.B9H794	0	FALSE	interacts with	PtrHAC3 (interacts with) PtrHAG1
0.226	0	0.676	0.493	4.77778	0.243	0	0	interacts with	PtrHAC3 (interacts with) PtrHAG7	0	3694.A0A2K2ASQ1	3694.U5GPH1	0	FALSE	interacts with	PtrHAC3 (interacts with) PtrHAG7
0.226	0	0.676	0.493	4.77778	0.243	0	0	interacts with	PtrHAC3 (interacts with) PtrHAG6	0	3694.A0A2K2ASQ1	3694.B9H8G2	0	FALSE	interacts with	PtrHAC3 (interacts with) PtrHAG6
0.406	0	0.472	0	6.13333	0.148	0	0	interacts with	PtrHAF1 (interacts with) PtrHAG7	0	3694.A0A2K1X3C3	3694.U5GPH1	0	FALSE	interacts with	PtrHAF1 (interacts with) PtrHAG7
0.406	0	0.472	0	6.13333	0.148	0	0	interacts with	PtrHAF1 (interacts with) PtrHAG6	0	3694.A0A2K1X3C3	3694.B9H8G2	0	FALSE	interacts with	PtrHAF1 (interacts with) PtrHAG6
0.505	0	0.505	0	2.8	0	0	0	interacts with	PtrHAF1 (interacts with) PtrHAG5	0	3694.A0A2K1X3C3	3694.A0A2K1Y254	0	FALSE	interacts with	PtrHAF1 (interacts with) PtrHAG5
0.562	0	0.562	0	3.2	0	0	0	interacts with	PtrHAF1 (interacts with) U5GC31_POPTR	0	3694.A0A2K1X3C3	3694.U5GC31	0	FALSE	interacts with	PtrHAF1 (interacts with) U5GC31_POPTR
0.508	0	0.654	0	6.13333	0.112	0	0	interacts with	PtrHAF1 (interacts with) PtrHAG2	0	3694.A0A2K1X3C3	3694.B9GUG6	0.273	FALSE	interacts with	PtrHAF1 (interacts with) PtrHAG2
0.508	0	0.656	0	6.13333	0.112	0	0	interacts with	PtrHAF1 (interacts with) PtrHAG1	0	3694.A0A2K1X3C3	3694.B9H794	0.277	FALSE	interacts with	PtrHAF1 (interacts with) PtrHAG1
0	0	0.9	0.9	2	0	0	0.984	interacts with	PtrHAF1 (interacts with) PtrHAF2	0	3694.A0A2K1X3C3	3694.A0A2K1ZSV3	0.049	FALSE	interacts with	PtrHAF1 (interacts with) PtrHAF2
0.505	0	0.505	0	2.8	0	0	0	interacts with	PtrHAF2 (interacts with) PtrHAG5	0	3694.A0A2K1ZSV3	3694.A0A2K1Y254	0	FALSE	interacts with	PtrHAF2 (interacts with) PtrHAG5
0.406	0	0.472	0	6.13333	0.148	0	0	interacts with	PtrHAF2 (interacts with) PtrHAG7	0	3694.A0A2K1ZSV3	3694.U5GPH1	0	FALSE	interacts with	PtrHAF2 (interacts with) PtrHAG7
0.406	0	0.472	0	6.13333	0.148	0	0	interacts with	PtrHAF2 (interacts with) PtrHAG6	0	3694.A0A2K1ZSV3	3694.B9H8G2	0	FALSE	interacts with	PtrHAF2 (interacts with) PtrHAG6
0.562	0	0.562	0	3.2	0	0	0	interacts with	PtrHAF2 (interacts with) U5GC31_POPTR	0	3694.A0A2K1ZSV3	3694.U5GC31	0	FALSE	interacts with	PtrHAF2 (interacts with) U5GC31_POPTR
0.508	0	0.654	0	6.13333	0.112	0	0	interacts with	PtrHAF2 (interacts with) PtrHAG2	0	3694.A0A2K1ZSV3	3694.B9GUG6	0.272	FALSE	interacts with	PtrHAF2 (interacts with) PtrHAG2
0.508	0	0.656	0	6.13333	0.112	0	0	interacts with	PtrHAF2 (interacts with) PtrHAG1	0	3694.A0A2K1ZSV3	3694.B9H794	0.277	FALSE	interacts with	PtrHAF2 (interacts with) PtrHAG1
0.563	0.07	0.576	0	5.33333	0	0	0	interacts with	PtrHAG1 (interacts with) PtrHAG5	0	3694.B9H794	3694.A0A2K1Y254	0	FALSE	interacts with	PtrHAG1 (interacts with) PtrHAG5
0.411	0	0.43	0	6.83333	0.072	0	0	interacts with	PtrHAG1 (interacts with) PtrHAG3	0	3694.B9H794	3694.A0A2K1YB99	0	FALSE	interacts with	PtrHAG1 (interacts with) PtrHAG3
0.411	0	0.43	0	6.83333	0.072	0	0	interacts with	PtrHAG1 (interacts with) PtrHAG4	0	3694.B9H794	3694.B9IF53	0	FALSE	interacts with	PtrHAG1 (interacts with) PtrHAG4
0.452	0	0.77	0.42	4.07619	0.335	0	0	interacts with	PtrHAG1 (interacts with) U5GC31_POPTR	0	3694.B9H794	3694.U5GC31	0	FALSE	interacts with	PtrHAG1 (interacts with) U5GC31_POPTR
0.494	0.055	0.865	0.36	2.26667	0.512	0	0	interacts with	PtrHAG1 (interacts with) PtrHAG6	0	3694.B9H794	3694.B9H8G2	0.24	FALSE	interacts with	PtrHAG1 (interacts with) PtrHAG6
0.494	0.055	0.865	0.36	2.26667	0.512	0	0	interacts with	PtrHAG1 (interacts with) PtrHAG7	0	3694.B9H794	3694.U5GPH1	0.236	FALSE	interacts with	PtrHAG1 (interacts with) PtrHAG7
0.563	0.07	0.576	0	5.33333	0	0	0	interacts with	PtrHAG2 (interacts with) PtrHAG5	0	3694.B9GUG6	3694.A0A2K1Y254	0	FALSE	interacts with	PtrHAG2 (interacts with) PtrHAG5
0.411	0	0.43	0	6.83333	0.072	0	0	interacts with	PtrHAG2 (interacts with) PtrHAG3	0	3694.B9GUG6	3694.A0A2K1YB99	0	FALSE	interacts with	PtrHAG2 (interacts with) PtrHAG3
0.411	0	0.43	0	6.83333	0.072	0	0	interacts with	PtrHAG2 (interacts with) PtrHAG4	0	3694.B9GUG6	3694.B9IF53	0	FALSE	interacts with	PtrHAG2 (interacts with) PtrHAG4
0.452	0	0.77	0.42	4.07619	0.335	0	0	interacts with	PtrHAG2 (interacts with) U5GC31_POPTR	0	3694.B9GUG6	3694.U5GC31	0	FALSE	interacts with	PtrHAG2 (interacts with) U5GC31_POPTR
0.494	0.055	0.864	0.36	2.26667	0.512	0	0	interacts with	PtrHAG2 (interacts with) PtrHAG7	0	3694.B9GUG6	3694.U5GPH1	0.233	FALSE	interacts with	PtrHAG2 (interacts with) PtrHAG7
0.494	0.055	0.865	0.36	2.26667	0.512	0	0	interacts with	PtrHAG2 (interacts with) PtrHAG6	0	3694.B9GUG6	3694.B9H8G2	0.237	FALSE	interacts with	PtrHAG2 (interacts with) PtrHAG6
0.527	0	0.527	0	3.2	0	0	0	interacts with	PtrHAG3 (interacts with) PtrHAG5	0	3694.A0A2K1YB99	3694.A0A2K1Y254	0	FALSE	interacts with	PtrHAG3 (interacts with) PtrHAG5
0	0	0.543	0.54	2	0	0	0.987	interacts with	PtrHAG3 (interacts with) PtrHAG4	0	3694.A0A2K1YB99	3694.B9IF53	0.047	FALSE	interacts with	PtrHAG3 (interacts with) PtrHAG4
0.364	0	0.547	0	6.83333	0.317	0	0	interacts with	PtrHAG3 (interacts with) PtrHAG6	0	3694.A0A2K1YB99	3694.B9H8G2	0	FALSE	interacts with	PtrHAG3 (interacts with) PtrHAG6
0.364	0	0.547	0	6.83333	0.317	0	0	interacts with	PtrHAG3 (interacts with) PtrHAG7	0	3694.A0A2K1YB99	3694.U5GPH1	0	FALSE	interacts with	PtrHAG3 (interacts with) PtrHAG7
0.527	0	0.527	0	3.2	0	0	0	interacts with	PtrHAG4 (interacts with) PtrHAG5	0	3694.B9IF53	3694.A0A2K1Y254	0	FALSE	interacts with	PtrHAG4 (interacts with) PtrHAG5
0.364	0	0.547	0	6.83333	0.317	0	0	interacts with	PtrHAG4 (interacts with) PtrHAG6	0	3694.B9IF53	3694.B9H8G2	0	FALSE	interacts with	PtrHAG4 (interacts with) PtrHAG6
0.364	0	0.547	0	6.83333	0.317	0	0	interacts with	PtrHAG4 (interacts with) PtrHAG7	0	3694.B9IF53	3694.U5GPH1	0	FALSE	interacts with	PtrHAG4 (interacts with) PtrHAG7
0.412	0	0.412	0	4	0	0	0	interacts with	PtrHAG5 (interacts with) U5GC31_POPTR	0	3694.A0A2K1Y254	3694.U5GC31	0	FALSE	interacts with	PtrHAG5 (interacts with) U5GC31_POPTR
0.558	0	0.566	0	5.33333	0.059	0	0	interacts with	PtrHAG5 (interacts with) PtrHAG6	0	3694.A0A2K1Y254	3694.B9H8G2	0	FALSE	interacts with	PtrHAG5 (interacts with) PtrHAG6
0.558	0	0.566	0	5.33333	0.059	0	0	interacts with	PtrHAG5 (interacts with) PtrHAG7	0	3694.A0A2K1Y254	3694.U5GPH1	0	FALSE	interacts with	PtrHAG5 (interacts with) PtrHAG7
0.518	0	0.639	0.116	4.07619	0.221	0	0	interacts with	PtrHAG6 (interacts with) U5GC31_POPTR	0	3694.B9H8G2	3694.U5GC31	0	FALSE	interacts with	PtrHAG6 (interacts with) U5GC31_POPTR
0.518	0	0.639	0.116	4.07619	0.221	0	0	interacts with	PtrHAG7 (interacts with) U5GC31_POPTR	0	3694.U5GPH1	3694.U5GC31	0	FALSE	interacts with	PtrHAG7 (interacts with) U5GC31_POPTR
