# Supplementary material for: Genome-wide identification and expression analysis of histone deacetylase and histone acetyltransferase genes in response to drought in poplars
Source: BMC Genomics. 2024 Jul 2;25:657. doi: 10.1186/s12864-024-10570-1 (PMC11218084; doi:10.1186/s12864-024-10570-1)
Supplement: Supplementary file 4 — Supplementary Material 4 [file 12864_2024_10570_MOESM4_ESM.xlsx]

## Sheet: HDAC
Table S4. The accession number for the genes used in this study .
	NCBI	Phytozome
Gene name	accession number	accession number
AtHDA8	NP_563817.1	AT1G08460
AtHDT4	NP_565661.2	AT2G27840
AtHDA15	NP_850609.2	AT3G18520
AtHDA17	NP_190035.1	AT3G44490
AtHDA10	NP_190052.1	AT3G44660
AtHDA9	NP_190054.2	AT3G44680
AtHDT1	NP_566872.1	AT3G44750
AtHDA14	NP_567921.1	AT4G33470
AtHDA19	NP_195526.1	AT4G38130
AtHDT3	NP_195994.3	AT5G03740
AtSRT2	NP_001078550.1	AT5G09230
AtHDT2	NP_851056.1	AT5G22650
AtHDA2	NP_568480.2	AT5G26040
AtHDA7	NP_198410.1	AT5G35600
AtSRT1	NP_200387.1	AT5G55760
AtHDA5	NP_001190583.1	AT5G61060
AtHDA18	NP_200915.2	AT5G61070
AtHDA6	NP_201116.1	AT5G63110
OsHDA701	XP_015638439.2	LOC_Os01g40400
OsHDA702	BAD68731.1	LOC_Os06g38470
OsHDA703	NP_001396788.1	LOC_Os02g12350
OsHDA704	XP_015647003.1	LOC_Os07g06980
OsHDA705	XP_015648088.1	LOC_Os08g25570
OsHDA706	XP_015640935.1	LOC_Os06g37420
OsHDA707	XP_015615949.1	LOC_Os01g12310
OsHDA709	XP_015616602.1	LOC_Os11g09370
OsHDA710	XP_015627743.1	LOC_Os02g12380
OsHDA711	XP_015635867.1	LOC_Os04g33480
OsHDA712	XP_015640137.1	LOC_Os05g36920
OsHDA713	XP_015647673.1	LOC_Os07g41090
OsHDA714	XP_015618357.1	LOC_Os12g08220
OsHDA716	XP_015638622.1	LOC_Os05g36930
OsSRT701	XP_015636502.1	LOC_Os04g20270
OsSRT702	XP_015618411.1	LOC_Os12g07950
OsHDT701	XP_015639422.1	LOC_Os05g51830
OsHDT702	XP_015622008.1	LOC_Os01g68104
MdHDA01	XP_017178842.1	MD01G1005700
MdHDA02	XP_008349785.1	MD03G1137300
MdHDA03	XP_008344371.2	MD03G1154900
MdHDA04	XP_008369536.1	MD04G1077800
MdHDA05	XP_028958166.1	MD05G1146000
MdHDA06	NA	MD05G1147700
MdHDA07	XP_008364370.1	MD05G1149000
MdHDA08	XP_008351786.2	MD06G1167500
MdHDA09	XP_008374622.2	MD06G1202300
MdHDA10	XP_008374725.2	MD06G1211800
MdHDA11	XP_028962522.1	MD08G1043300
MdHDA12	XP_008348955.1	MD10G1145400
MdHDA13	XP_008349785.1	MD11G1159400
MdHDA14	XP_028948222.1	MD14G1173000
MdHDA15	XP_008393227.2	MD14G1211400
MdHDA16	XP_008393285.2	MD14G1222300
MdSRT01	XP_008343302.1	MD00G1091800
MdSRT02	XP_028955894.1	MD03G1179400
MdSRT03	XP_028944666.1	MD11G1199100
MdHDT01	XP_008355217.2	MD03G1134300
MdHDT02	XP_008355217.2	MD03G1134400
MdHDT03	XP_008385460.1	MD11G1156500
MdHDT04	XP_008385460.1	MD11G1156600
MdHDT05	XP_008386929.2	MD12G1016900
MdHDT06	XP_008386929.2	MD12G1017000
MdHDT07	XP_008391742.2	MD14G1014900
PtrSRT901	XP_002306275.3	Potri.005G068400
PtrSRT902	XP_024449740.1	Potri.001G368100
PtrHDT901	XP_002313645.2	Potri.009G149400
PtrHDT902	XP_006384671.1	Potri.004G188800
PtrHDT903	XP_006381322.1	Potri.006G116500
PtrHDA901	XP_002307035.2	Potri.005G064200
PtrHDA902	XP_002313564.1	Potri.009G170700
PtrHDA903	XP_024455581.1	Potri.004G209800
PtrHDA904	XP_002300554.1	Potri.001G460000
PtrHDA905	XP_002313479.2	Potri.009G020500
PtrHDA906	XP_052308437.1	Potri.004G092900
PtrHDA907	XP_024438220.2	Potri.012G060400
PtrHDA908	XP_002322192.2	Potri.015G082500
PtrHDA909	XP_002318661.1	Potri.012G083800
PtrHDA910	XP_006382022.2	Potri.006G230300
PtrHDA912	NA	Potri.007G104900

## Sheet: HAT
	NCBI	Phytozome
Gene name	accession number	accession number
AtHAG1	Q9AR19.1	At3g54610
AtHAG2	Q9FJT8.1	At5g56740
AtHAG3	Q93ZR1.1	At5g50320
AtHAG4	Q9FLF7.1	At5g64610
AtHAG5	Q9LXD7.1	At5g09740
AtHAC1	Q9C5X9.2	At1g79000
AtHAC2	Q9FYH1.2	At1g67220
AtHAC4	Q9LG11.2	At1g55970
AtHAC5	Q9LE42.1	At3g12980
AtHAC12	Q9FWQ5.2	At1g16710
AtHAF1	Q8LRK9.1	At1g32750
AtHAF2	Q6PUA2.1	At3g19040
OsHAC701	NP_001385221.1	LOC_Os01g14370
OsHAC703	Q6YXY2.2	LOC_Os02g04490
OsHAC704	Q5Z8V7.2	LOC_Os06g49130
OsHAF701	XP_015643265.1	LOC_Os06g43790
OsHAG702	NP_001409960.1	LOC_Os10g28040
OsHAG703	NP_001406520.1	LOC_Os04g40840
OsHAG704	NP_001409662.1	LOC_Os09g17850
OsHAM701	Q8LI34.1	LOC_Os07g43360
MdHAG01	XP_008366562.1	MD01G1105800
MdHAG02	XP_008367876.1	MD01G1108300
MdHAG03	XP_008382137.1	MD01G1237100
MdHAG04	XP_008387482.2	MD02G1072700
MdHAG05	XP_028944818.1	MD02G1091000
MdHAG06	XP_008344342.2	MD02G1183200
MdHAG07	XP_017180428.1	MD02G1187100
MdHAG08	XP_028952294.1	MD02G1300400
MdHAG09	XP_028952294.1	MD02G1300500
MdHAG10	XP_028955459.1	MD03G1064100
MdHAG11	XP_008355442.2	MD03G1263400
MdHAG12	RXI01599.1	MD04G1177300
MdHAG13	XP_008345703.1	MD04G1217600
MdHAG14	RXI00317.1	MD05G1042000
MdHAG15	XP_008364499.1	MD06G1040400
MdHAG16	XP_008375030.2	MD06G1234100
MdHAG17	XP_008375266.2	MD07G1016800
MdHAG18	XP_008375266.2	MD07G1016300
MdHAG19	XP_028960930.1	MD07G1023300
MdHAG20	XP_008357255.2	MD07G1174400
MdHAG21	XP_028961829.1	MD07G1238600
MdHAG22	XP_008376915.2	MD07G1309700
MdHAG23	XP_017177947.1	MD08G1142000
MdHAG24	XP_008379046.2	MD09G1002300
MdHAG25	XP_008379970.1	MD09G1120700
MdHAG26	XP_008381110.	MD09G1224900
MdHAG27	XP_008381255.1	MD09G1249800
MdHAG28	XP_017190686.2	MD10G1193500
MdHAG29	XP_008354926.2	MD11G1067900
MdHAG30	XP_008386490.1	MD11G1284200
MdHAG31	NA	MD12G1036200
MdHAG32	XP_008388388.2	MD12G1192400
MdHAG33	XP_008350627.2	MD12G1234800
MdHAG34	XP_008389353.2	MD13G1053400
MdHAG35	XP_028947193.1	MD13G1088000
MdHAG36	XP_008390526.2	MD13G1155300
MdHAG37	XP_008390913.1	MD13G1195500
MdHAG38	XP_017190686.2	MD13G1195600
MdHAG39	XP_008369717.1	MD14G1023000
MdHAG40	XP_028948442.1	MD14G1163700
MdHAG41	XP_008375030.2	MD14G1240800
MdHAG42	XP_008394042.1	MD15G1118400
MdHAG43	XP_008337633.2	MD15G1202500
MdHAG44	XP_008337862.1	MD15G1217100
MdHAG45	XP_008352544.2	MD15G1295100
MdHAG46	XP_017180428.1	MD15G1298200
MdHAG47	XP_017178940.2	MD16G1088300
MdHAG48	NA	MD16G1196400
MdHAG49	XP_028952082.1	MD16G1196500
MdHAG50	XP_008340628.1	MD16G1262600
MdHAM01	XP_028962966.1	MD08G1173300
MdHAM02	XP_008338814.2	MD15G1358600
MdHAC01	XP_028963745.1	MD09G1082800
MdHAC02	XP_008380702.2	MD09G1170000
MdHAC03	XP_028953410.1	MD17G1073200
MdHAC04	XP_028952630.1	MD17G1157200
MdHAF01	XP_008369193.2	MD04G1047300
PtrHAC1	XP_024440661.1	Potri.014G000500
PtrHAC2	XP_052310634.1	Potri.007G003400
PtrHAC3	XP_052308043.1	Potri.004G104201
PtrHAF1	XP_002323740.3	Potri.017G047600
PtrHAF2	XP_052310611.1	Potri.007G113300
PtrHAG1	XP_002307411.1	Potri.005G171700
PtrHAG2	XP_002301018.1	Potri.002G089500
PtrHAG3	XP_052301684.1	Potri.012G092800
PtrHAG4	XP_002322225.1	Potri.015G090500
PtrHAG5	XP_002319203.4	Potri.013G068200
PtrHAG6	XP_024457777.1	Potri.005G217400
PtrHAG7	XP_006386247.1	Potri.002G045900
